# Supplementary material for: Metagenomic analysis of gut microbiota in colorectal adenocarcinoma in the MENA region
Source: Front Cell Infect Microbiol. 2025 Nov 17;15:1634631. doi: 10.3389/fcimb.2025.1634631 (PMC12665689; doi:10.3389/fcimb.2025.1634631)
Supplement: Supplementary file 2 [file Table1.xlsx]

## Sheet: Sheet1
Supplementary Table 1: Additional Differentially abundance samples
Taxonomy	Blast	Coffiecient Value	T-Test	CRC Coffiecient Direction	Adujsted p-values	Identity Percent	Name of ASVs
Streptococcus	Streptococcus pyogenes	-0.823391	-2.02877	+	0	1	ASV872, ASV987
		-1.14246	-2.91787		0
Parapedobacter	Parapedobacter composti	-0.209754	-0.690943	+	0	0.9917	ASV1281
Methylobacterium-Methylorubrum	M.populi, M.thiocyanatum, M.rhodesianum, M.extorquens, M.pseudosasae, M.zatmanii, M.suomiense, M.aminovorans	0.60861	1.64111	-	0	100%, 99.59%,99.58%	ASV632
Bifidobacterium	Bifidobacterium dentium	-1.6287	-3.53492	+	0	0.9958	ASV786
Herbaspirillum	Herbaspirillum huttiense	1.8667	4.28137	-	0.0082213	1	ASV175, ASV258, ASV275, ASV329, ASV343, ASV368, ASV376, ASV378, ASV410, ASV434, ASV508, ASV628
		2.03302	4.67849		0.00537729
		1.64524	3.49485		0.0688068
		1.74684	3.98997		0.0132946
		1.97225	4.57075		0.00537729
		1.87448	4.19239		0.00942198
		1.78193	4.16756		0.00942198
		1.8079	4.29343		0.0082213
		1.81987	4.32435		0.0082213
		1.4581	3.48211		0.0688068
		1.72392	3.99133		0.0132946
		1.42978	3.72267		0.0363529
Brevundimonas	B.goettingensis B.huaxiensis B.humi B.albigilva B.staleyi B.poindexterae B.vesicularis B.intermedia B.bacteroides B.aurantiaca B.nasdae	0.698577	2.45711	-	0	1	ASV1165, ASV1245
		0.401276	1.26057
[Eubacterium] ruminantium group	Wujia chipingensis	-1.20983	-2.45402	+	0	1	ASV875
Olivibacter	Olivibacter jilunii, Olivibacter oleidegradans	-0.374551	-0.792779	+	0	100.00%, 99.17%	ASV904
Acinetobacter	Acinetobacter lwoffii, Prolinoborus fasciculus	-0.0907402	-0.292313	+	0	1	ASV1054
Methylobacterium-Methylorubrum	M.bullatum, M.goesingense, M.adhaesivum, M.gossipiicola, M.iners, M.marchantiae	0.249513	0.571123	-	0	1	ASV1091
The table reported the ASV tags, their taxonomic classification, and their closest hit in NCBI (with their percent identity). Additionally, Coefficients, t-statistics, p-value, and the direction of difference were also reported.
