# Supplementary material for: Metagenomic analysis of gut microbiota in colorectal adenocarcinoma in the MENA region
Source: Front Cell Infect Microbiol. 2025 Nov 17;15:1634631. doi: 10.3389/fcimb.2025.1634631 (PMC12665689; doi:10.3389/fcimb.2025.1634631)
Supplement: Supplementary file 3 [file Table2.xlsx]

## Sheet: Sheet1
Pathway	Sequence	Average of Samples	Average of CRC samples	Average of Non-CRC samples
ko00040	ASV175	0.0027783	0.00189169	0.00389224
ko00040	ASV258	0.00211418	0.00152865	0.00284985
ko00040	ASV275	0.0020714	0.00154339	0.00273481
ko00040	ASV329	0.00183041	0.00125452	0.00255398
ko00040	ASV343	0.00181311	0.00113743	0.00266203
ko00040	ASV368	0.00172375	0.00110251	0.00250429
ko00040	ASV376	0.00170397	0.00115367	0.00239538
ko00040	ASV378	0.00171128	0.00108052	0.00250378
ko00040	ASV410	0.00163417	0.00105331	0.00236398
ko00040	ASV434	0.00151354	0.00098328	0.00217975
ko00040	ASV508	0.00132062	0.000778754	0.00200143
ko00040	ASV628	0.00110705	0.000796562	0.00149715
ko00040	ASV632	0.000112518	7.07408e-06	0.000244999
ko00040	ASV786	0.000428448	0.00069866	8.89503e-05
ko00040	ASV872	7.11404e-05	0.000112554	1.91075e-05
ko00040	ASV875	0.000584275	0.000844413	0.000257435
ko00040	ASV904	0.000688335	0.00108945	0.000184365
ko00040	ASV987	6.02587e-05	0.00010822	0
ko00040	ASV1054	0.000183781	7.74986e-05	0.000317315
ko00040	ASV1091	0.000110161	5.35919e-05	0.000181236
ko00040	ASV1165	0.000251597	6.50496e-05	0.000485977
ko00040	ASV1245	0.000238867	4.39428e-05	0.000483773
ko00040	ASV1281	0.000490391	0.000704929	0.000220843
ko05410	ASV175	0.0300255	0.0206389	0.0418188
ko05410	ASV258	0.0189484	0.0134985	0.0257957
ko05410	ASV275	0.0203822	0.0174274	0.0240946
ko05410	ASV329	0.0168995	0.0125435	0.0223724
ko05410	ASV343	0.0163405	0.0110425	0.0229969
ko05410	ASV368	0.0152524	0.0100387	0.0218028
ko05410	ASV376	0.0146134	0.00984857	0.0205999
ko05410	ASV378	0.0167967	0.00980977	0.0255752
ko05410	ASV410	0.0154244	0.0112451	0.0206754
ko05410	ASV434	0.0139453	0.00927916	0.019808
ko05410	ASV508	0.0151964	0.0125402	0.0185336
ko05410	ASV628	0.00917816	0.00633893	0.0127454
ko05410	ASV632	0	0	0
ko05410	ASV786	0	0	0
ko05410	ASV872	0	0	0
ko05410	ASV875	0	0	0
ko05410	ASV904	0	0	0
ko05410	ASV987	0	0	0
ko05410	ASV1054	0	0	0
ko05410	ASV1091	0	0	0
ko05410	ASV1165	0.000921315	0.000512184	0.00143535
ko05410	ASV1245	0.00078867	0.000272244	0.00143751
ko05410	ASV1281	0	0	0
ko05145	ASV175	0.00402538	0.0028022	0.00556219
ko05145	ASV258	0.00272768	0.00204666	0.00358331
ko05145	ASV275	0.00277354	0.00232398	0.00333837
ko05145	ASV329	0.00236544	0.0017869	0.00309234
ko05145	ASV343	0.00229569	0.00159596	0.00317484
ko05145	ASV368	0.00211945	0.0014308	0.00298467
ko05145	ASV376	0.00218744	0.00161247	0.00290984
ko05145	ASV378	0.00229515	0.00150134	0.0032925
ko05145	ASV410	0.00205599	0.00148755	0.00277019
ko05145	ASV434	0.00191641	0.00135601	0.0026205
ko05145	ASV508	0.00193021	0.00145309	0.00252967
ko05145	ASV628	0.0013391	0.00102926	0.00172838
ko05145	ASV632	0.00019446	8.3383e-05	0.000334019
ko05145	ASV786	0	0	0
ko05145	ASV872	0	0	0
ko05145	ASV875	0	0	0
ko05145	ASV904	0.000134858	0.000197379	5.63056e-05
ko05145	ASV987	0	0	0
ko05145	ASV1054	0	0	0
ko05145	ASV1091	0.000955055	0.000660221	0.00132549
ko05145	ASV1165	0.000422173	0.000182959	0.000722723
ko05145	ASV1245	0.000379034	9.53676e-05	0.000735436
ko05145	ASV1281	0.000118033	0.00015257	7.46408e-05
ko04810	ASV175	0.0378853	0.0204105	0.0598409
ko04810	ASV258	0.0261866	0.0237255	0.0292787
ko04810	ASV275	0.0211115	0.0171714	0.0260619
ko04810	ASV329	0.0180402	0.0119055	0.0257479
ko04810	ASV343	0.0161572	0.00907046	0.0250611
ko04810	ASV368	0.0161595	0.00896855	0.0251942
ko04810	ASV376	0.0152243	0.00996926	0.0218267
ko04810	ASV378	0.0198831	0.00926229	0.0332272
ko04810	ASV410	0.0126765	0.00591593	0.0211706
ko04810	ASV434	0.0159487	0.0082382	0.0256363
ko04810	ASV508	0.0120698	0.00420144	0.0219557
ko04810	ASV628	0.01024	0.00813515	0.0128845
ko04810	ASV632	0	0	0
ko04810	ASV786	0	0	0
ko04810	ASV872	0	0	0
ko04810	ASV875	0	0	0
ko04810	ASV904	0	0	0
ko04810	ASV987	0	0	0
ko04810	ASV1054	0	0	0
ko04810	ASV1091	0	0	0
ko04810	ASV1165	0	0	0
ko04810	ASV1245	0	0	0
ko04810	ASV1281	0	0	0
